# Supplementary material for: Poly(ethylene glycol)-graft-Hyaluronic Acid Hydrogels for Angiogenesis
Source: Polymers (Basel). 2025 Oct 24;17(21):2845. doi: 10.3390/polym17212845 (PMC12608165; doi:10.3390/polym17212845)
Supplement: Supplementary file 1 [file polymers-17-02845-s001.zip]

Archive with 2 entries (2 files):
- Author Checklist - Full.pdf
- Supporting information_SI_Polymers2.pdf
